# Supplementary material for: Angiography with optical coherence tomography as a biomarker in multiple sclerosis
Source: PLoS One. 2020 Dec 8;15(12):e0243236. doi: 10.1371/journal.pone.0243236 (PMC7723290; doi:10.1371/journal.pone.0243236)
Supplement: S1 Data — (XLSX) [file pone.0243236.s001.xlsx]

## Sheet: Hoja1
SEXO (M=1, F=2)	EDAD	PIO	OJO (D=1, I=2)	SANO=0 EM=1	NEUTRITIS (0=sano, 1=EM sin NO, 2= EM con NO)	AÑOS DIAGNÓSTICO (<1=1, 1-5=2, 5-10=3, 10-15=4, 15-20= 5, >20=6) 7=sano	GRUPOS AÑOS DIAGNÓSTICO (<5=0 >5=1 sano=2)	EDSS (De 0 a 10) 11=sano	GRUPOS EDSS (<3=0 >3=1 sano=2)	AV	Mácula C	Mácula N	Mácula I	Mácula T	Mácula S	Disc C	Disc N	Disc I	Disc T	Disc S	PR	MSQL-MENT	DISTRESS	OVERALL	EMOTIONAL	LIMIT MENTAL	COGNITIVE	MSQL-PHI	PHYSICAL	HEALTH PERCEP	ENERGY	LIMIT FISIC	PAIN	SEXUAL FUNC	SOCIAL	DISTRESS	CHANGE	SEX SATISF
2	26	16	1	0	0	7	2	11	2	0	17.74	46.84	48.87	48.17	51.34	20.99	60.17	70.07	45.69	67.01	1.95
2	26	14	2	0	0	7	2	11	2	0	16.34	45.31	46.45	48.72	48.81	25.99	59.74	67.86	53.49	66.04	1.95
2	45	15	2	0	0	7	2	11	2	0	16.74	48	52.9	50.56	53.41	8.72	64.9	67.59	62.59	62.93	1.95
2	45	15	1	0	0	7	2	11	2	0	20.78	49.54	53.52	49.75	53.49	2.23	49.75	61.97	58.98	61.77	1.8
2	24	16	1	0	0	7	2	11	2	0	21.43	45.63	48.52	48.01	54.76	24.45	48.62	70.07	58.38	68.75	1.95
2	24	13	2	0	0	7	2	11	2	0	26.22	46	46.53	49.35	49.98	15.76	60.09	68.58	55.2	64.03	1.95
2	27	14	1	0	0	7	2	11	2	0	24.3	45.78	48.23	43.2	48.6	10.18	67.04	72.77	55.02	69.23	1.95
2	27	15	1	0	0	7	2	11	2	0	26.04	44.69	51.46	44.75	49.24	24.73	62.29	70.16	55.73	69.36	1.95
2	46	16	1	1	1	3	1	3	1	0.08	20.94	43.83	53	46.97	56.34	24.93	64.56	69.25	57.04	64.97	1.95	9.1	0	18.35	20	0	0	13.82	55	0	0	0	13.33	25	8.33	0	25	75
2	46	17	2	1	1	3	1	3	1	0.08	20.76	51.17	53.74	49.94	49.95	42.83	58.98	60.25	50.84	57.94	1.95
2	40	18	1	1	1	3	1	2	0	0	17.26	45.99	44.2	46.97	48.27	39.82	57.37	60.9	50.83	59.55	1.8
2	40	18	2	1	1	3	1	2	0	0	15.69	45.47	47.46	47.23	48.39	13.79	61.22	70.1	53.32	67.27	1.65
2	41	18	1	1	1	2	0	0	2	0	14.99	49.42	50.22	50.45	51.87	22.78	59.47	69.55	54.99	60.42	1.8
2	41	18	2	1	1	2	0	0	2	0	17.01	46.13	50.85	45.8	50.17	12.87	65.32	70.7	59.56	60.66	1.8
2	46	18	1	1	1	5	1	1	0	0.1	24.69	46	48.66	44.93	48.67	7.47	61.42	71.39	55.84	70.08		87.3	100	95	80	100	60	72.66	70	40	68	100	46.66	83.35	91.66	100	50	100
2	46	17	2	1	1	5	1	1	0	0.02	23.12	45.19	48.29	44.43	49.58	10.45	56.51	69.22	60	66.12
2	32	16	1	1	1	1	0	0.5	0	0.1	21.89	46.04	53.62	48.12	51.31	27.71	58.14	73.58	62.16	69.75	1.65	80.61	65	90	64	100	85	78.78	95	45	60	100	76.67	100	100	65	75	100
2	32	17	2	1	2	1	0	0.5	0	0.04	18.03	45.66	52.69	51.67	49.74	12.56	55.94	71.94	59.66	70.09	1.65
2	40	16	1	1	1	2	0	0	2	0	22.79	42.53	47.22	45.29	47.69	11.14	68.61	70.98	56.96	64.83	1.95
2	40	17	2	1	1	2	0	0	2	0	24.42	45.12	47.18	42.73	47.4	20.29	63.45	65.19	59.25	63.81	1.95
2	44	18	1	1	1	3	1	1	0	0	25.47	45.48	45.87	44.76	45.24	12.59	62.84	64.67	54.12	60.85
2	44	16	2	1	2	3	1	1	0	0.1	24.36	44.64	45.06	45.56	45.55	14.29	59.69	63.17	57.18	58.02
2	33	17	1	1	1	2	0	2	0	0	18.82	49.55	53.2	48.82	51.8	36.84	56.54	55.68	56.38	63.02	1.95
2	33	15	2	1	1	2	0	2	0	0	20.15	48.64	49.54	50.17	47.78	31.38	55.98	60.75	52.27	59.8	1.95
2	33	14	1	1	2	3	1	1	0	0	15.8	47.3	52.01	49.06	53.51	42.49	49.11	65	54.97	62.38	1.8
2	33	15	2	1	2	3	1	1	0	0	17.47	48.28	53.23	47.55	53.07	31.81	54.13	60.77	56.32	65.45	1.65
2	28	16	1	1	1	1	0	2	0	0.3	21.19	47.75	50.94	46.96	49.11	40.67	57.82	68.88	57.26	65.56	1.65	88.14	90	81.65	96	100	60	80.14	85	65	92	50	70	100	100	90	50	75
2	28	17	2	1	1	1	0	2	0	0.1	21.25	50.85	52.95	50.86	49.79	31.79	61.55	68.83	59.46	65.92	1.65
2	55	16	1	1	2	3	1	2	0	0.3	15.75	45.91	45.23	46.15	43.68	8.61	62.14	65.05	45.64	57.64
2	55	17	2	1	1	3	1	2	0	0.2	14.31	45.76	44.81	47.64	46.41	15.26	65.01	71.95	52.45	65.03
2	56	15	1	0	0	7	2	11	2	0.2	28.56	46.91	49.21	46.91	50.66	36.38	52.33	68.46	56.05	64.68	1.65
2	56	14	2	0	0	7	2	11	2	0.12	28.54	48.57	47.78	49.2	49.68	24.88	48.19	75.07	56.86	63.76	1.65
2	52	16	1	1	1	1	0	1.5	0	0.1	20.79	48.45	48.96	49.9	48.66	12.66	66.69	68.42	57.43	64.2	1.5
2	52	17	2	1	1	1	0	1.5	0	0	22.51	41.83	40.21	46.27	55.15	7.03	59.43	68.93	56.22	66.96	1.35
2	18	17	1	1	1	1	0	1	0	0	20.46	48.77	52.55	50.24	48.53	12.47	60.35	68.33	61.08	68.92	1.65
2	18	18	2	1	1	1	0	1	0	0	22.91	49.76	52.05	50.47	53.09	19.45	59.94	73.28	60.76	72.2	1.65
2	16	16	1	1	2	1	0	0	2	0	22.54	47.43	49.44	47.42	51.15	24.9	59.12	68.11	54.95	67.21	1.65
2	16	17	2	1	2	1	0	0	2	0	25.49	48.74	48.18	49.23	53.09	21.42	56.19	70.89	58.03	65.87	1.65
2	32	18	1	1	1	2	0	2	0	0	23.28	50.44	50.69	51.52	51.51	27.5	63.73	68.22	55.4	63.82	1.95
2	32	18	2	1	1	2	0	2	0	0	19.9	48.56	49.92	48.96	51.85	26.03	59.88	69.15	57.06	62.86	1.95
2	46	18	1	1	1	5	1	4	1	0.02	15.8	47.97	51.25	51.24	52.14	15.35	56.93	71.59	60.12	66.66	1.65	90.83	80	90	92	100	85	64.99	25	70	52	50	100	75.03	91.67	80	50	100
2	46	17	2	1	2	5	1	4	1	0.08	21.9	47.2	48.52	45.5	51.97	12.95	49.44	62.21	58.34	65.9	1.65
2	51	16	1	1	1	5	1	2	0	0.04	15.83	44.63	50.26	42.86	50.29	22.76	57.14	65.76	55.27	65.67	1.65	80.97	90	78.35	88	66.67	85	60.67	75	80	60	75	38.33	50	91.67	90	25	50
2	51	15	2	1	1	5	1	2	0	0.08	16.85	44.69	49.04	44.79	48.56	38.39	52.19	63.05	52.59	64.67	1.5
2	39	14	1	0	0	7	2	11	2	0	22.53	46.39	52.61	46.44	49.04	43.19	54,,81	67.37	55.97	61.55	1.95
2	39	14	2	0	0	7	2	11	2	0	19.14	46.56	51.82	46.18	49.98	53.23	55.18	63.19	53.63	59.92	1.95
1	21	14	1	0	0	7	2	11	2	0.18	27.58	50.26	53.1	52.1	46.63	25.18	46.16	48.09	48.15	50.57
1	21	13	2	0	0	7	2	11	2	0.1	24.39	70.24	70.74	70.29	67.11	22.77	64.34	67.13	58.2	67.24
2	20	15	1	0	0	7	2	11	2	0	22.68	47.46	51.15	46.37	47.43	22.63	49.29	49.73	49.09	49.25
2	20	11	2	0	0	7	2	11	2	0	42.43	64.37	65.84	53.34	65.31	32.34	62.11	68.49	52.92	67.51
2	20	11	1	0	0	7	2	11	2	0	24.44	49.79	50.39	52.01	50.61	23.34	48.7	49.23	50.19	50.96
2	20	14	2	0	0	7	2	11	2	0	31.8	68.1	71.66	54.9	68.92	28.65	66.93	72.12	53.83	69.27
2	21	15	1	0	0	7	2	11	2	0	21.99	50.8	51.87	50.05	52.06	22.15	50.05	47.3	44.95	50.28
2	21	16	2	0	0	7	2	11	2	0	24.3	67.14	66.66	56.69	66.4	16.54	64.8	68.26	57.4	67.08
2	21	11	1	0	0	7	2	11	2	0	15.7	45.21	44.69	46.37	42.94	13.64	47	52.36	50.64	48.79
2	21	17	2	0	0	7	2	11	2	0.1	23.31	55.29	68.82	57.7	69.56	29.63	60.99	69.6	53.39	70.77
1	21	14	1	0	0	7	2	11	2	0.1	23.18	40.69	47.92	52.14	51.82	20.92	51.59	53.69	55.18	49.16
1	21	16	2	0	0	7	2	11	2	0	24.45	68.38	68.68	61.24	66.62	24.74	62.24	69.52	61.77	68.69
1	21	17	1	0	0	7	2	11	2	0	19.88	45.01	48	47.56	47.12	19.66	44.17	49.38	45.29	49.82
1	21	15	2	0	0	7	2	11	2	0	21.4	68.32	67.17	53.47	62.98	23.54	65.31	68.89	49.82	64.51
2	24	16	1	0	0	7	2	11	2	0	19.35	46.52	49.43	48.45	49.43	26.87	64.35	68.56	57.7	70.99
2	24	17	2	0	0	7	2	11	2	0	19.62	48.41	53.32	49.09	50.91	37.42	60.88	65.82	55.74	66.87
2	29	13	1	0	0	7	2	11	2	0.06	14.36	44.61	45.51	49.28	60.35	1.66	59.81	69.97	64.41	67.13
2	29	14	2	0	0	7	2	11	2	0	14.1	51.59	50.6	52.8	67.13	5.81	60.31	68.23	61.78	65.14
2	21	15	1	0	0	7	2	11	2	0	21.79	47.99	52.48	48.23	50.85	22.6	48.93	45.22	48.23	53.26
2	21	15	2	0	0	7	2	11	2	0	25.51	60.2	67.45	55.71	66.27	16.61	58.73	66.82	57.75	69.95
1	51	15	1	0	0	7	2	11	2	0	26.94	52.7	58.52	53.16	52.77	19.06	49.72	52.64	43.82	46.28
1	51	15	2	0	0	7	2	11	2	0	25.98	72.44	72.83	61.39	71.56	23.99	67.89	67.34	58.06	69.72
2	21	16	1	0	0	7	2	11	2	0	25.69	49.75	49.46	50.13	45.09	24.74	47.77	48.4	48.74	48.16
2	21	16	2	0	0	7	2	11	2	0	22.78	60.23	74.6	59	68.7	13.91	61.68	70.22	60.21	67.88
1	27	17	1	1	0	2	0	2.5	0	0	22.43	48.87	50.8	47.28	48.56	28.18	56.75	65.21	51.1	58.85	1.65
1	27	17	2	1	0	2	0	2.5	0	0	22.46	48.8	48.88	48.25	47.31	34.6	56.74	61.67	54.53	58.31	1.65
2	34	17	1	1	0	3	1	1	0	0	24.55	46.11	50.07	44.16	44.83	42.82	53	65.26	51.34	61.39	1.95
2	34	18	2	1	0	3	1	1	0	0.38	19.58	36.24	47.76	46.65	52.58	54.4	43.06	74.61	57.05	55.01	1.65
2	52	18	1	1	0	2	0	4	1	0	16.73	46.6	49.16	50.28	48.27	38.16	54.17	71.88	56.58	69.84	1.65
2	52	18	2	1	0	2	0	4	1	0	21.85	47.16	47.3	47.24	50.43	41.67	52.12	69.42	58.8	65.27	1.8
2	46	17	1	1	1	3	1	4	1	0	28.98	49.45	50.75	52.16	51.3	9.38	58.58	69.11	59.81	68.18
2	46	16	2	1	1	3	1	4	1	0	23.47	48.41	50.86	48.36	53.38	17.42	52.6	63.89	56.43	68.29
2	37	15	1	0	0	7	2	11	2	0.02	22.69	43.77	49.71	42.84	49.08	21.54	65.96	70.1	60.23	66.49
2	37	16	2	0	0	7	2	11	2	0.08	23.28	46.28	51.07	45.18	50.66	18.51	62.74	71.24	59.55	70.52
1	37	17	1	0	0	7	2	11	2	0.1	19.19	50.69	51.12	44.52	43.53	38.49	51.39	70.61	55.9	54.14
1	37	17	2	0	0	7	2	11	2	0.02	19.88	49.03	52.59	50.98	50.48	43.93	49.57	64.85	54.06	57.59
2	42	17	1	0	0	7	2	11	2	0	17.3	42	47.5	48.09	52.22	35.42	61.69	71.86	56.13	66.43
2	42	18	2	0	0	7	2	11	2	0	21.76	45.87	45.73	48.45	50.35	29.96	61.35	70.96	55.58	63.82
2	37	18	1	0	0	7	2	11	2	0.1	20.79	49.12	49.39	47.16	49.18	31.46	61.49	65.33	5.46	63.41	1.8
2	37	16	2	0	0	7	2	11	2	0.1	18.64	47.18	50.37	47.34	51.96	31.57	56.99	69.35	57.89	66.39	1.8
2	52	17	1	1	1	5	1	3	1	0.04	18.48	47.42	51.04	47.78	50.08	14.48	55.63	65.51	58.79	64.56	1.95	21.76	50	26.65	24	0	20	39.19	65	35	12	0	70	44.43	33.33	50	0	50
2	52	18	2	1	1	5	1	3	1	0.02	18.98	46.31	50.25	51.66	48.37	18.19	57.64	67.67	55.67	62.85	1.95
2	45	16	1	0	0	7	2	11	2		17.98	45.27	49.87	50.12	52.21	20.26	59.02	67.23	56.14	63.05
2	45	16	2	0	0	7	2	11	2		13.31	46.89	53.43	48.58	54.36	19.32	59.22	63.21	59.1	66.29
2	43	17	1	1	1	2	0	2	0	0	29.16	47.33	53.55	48.56	52.64	22.87	58.51	70.87	61.72	63.44	1.65	88.41	90	81.65	84	100	85	58.56	60	45	48	25	55	100	66.67	90	100	100
2	43	15	2	1	1	2	0	2	0	0	29.95	47.29	50.04	44.71	50.75	19.95	59.36	70.46	60.96	64.36	1.65
2	57	15	1	0	0	7	2	11	2		14.7	45.37	50.45	45.24	50.08	2.97	57.41	68.04	68.15	65.53
2	57	16	2	0	0	7	2	11	2		19.63	49.55	42.53	42.58	50.98	3.54	53.21	51.43	66.15	56.22
2	61	17	1	0	0	7	2	11	2		18.7	53.97	49.84	53.46	53.16	10.6	53.83	63.61	55.02	61.55
2	61	16	2	0	0	7	2	11	2		23.42	53.01	53.06	48.32	55.7	18.9	51.79	63.46	49.16	55.53
2	19	15	1	1	1	2	0	1	0	0.02	28.96	43.38	45.15	44	45.72	20.16	46.6	66.77	54.59	65.32	1.95	91.44	75	95	96	100	80	88.05	100	80	76	75	100	100	100	75	100	100
2	19	16	2	1	1	2	0	1	0	0.02	29.29	46.52	49.04	43.4	45.93	19.36	54.09	72.88	58.14	64.95	1.95
2	47	15	1	0	0	7	2	11	2		20.05	45.56	48.94	48.81	50.55	33.21	58.44	64.4	54.06	66.37
2	47	14	2	0	0	7	2	11	2		19.1	45.66	48.75	43.89	49.82	40.95	56.52	66.45	48.9	59.92
2	41	13	1	0	0	7	2	11	2		23.84	49.7	49.43	47.12	52.16	12.47	66.54	71.32	60.72	71.77
2	41	14	2	0	0	7	2	11	2		22.45	49.65	50.36	45.54	49.49	10.56	60.01	71.29	61	66.99
2	28	14	1	0	0	7	2	11	2		35.88	45.03	51.89	52.49	52.05	26.41	57.88	67.87	57.56	65.2
2	28	13	2	0	0	7	2	11	2		33.1	45.06	48.27	44.08	51.48	26.28	51.89	68.63	57.03	58.14
2	27	13	1	0	0	7	2	11	2		21.16	41.49	43.18	41.99	47.56	18.63	58.71	60.21	60.17	61.18
2	27	14	2	0	0	7	2	11	2		26.31	45.9	47.46	43.06	47.37	3.51	59.22	63.75	56.54	58.17
2	41	15	1	0	0	7	2	11	2		19.69	43.84	48.64	44.78	47.12	6.83	60.01	67.32	60.82	66.85
2	41	15	2	0	0	7	2	11	2		21.06	46.12	46.79	43.29	46.92	4.53	59.31	67.48	57.46	62.56
2	34	13	1	0	0	7	2	11	2		22.1	42.99	46.74	44.57	49.69	34.33	57.75	61.32	46.75	70.23
2	34	15	2	0	0	7	2	11	2		21.42	42.93	47.33	37.41	42.93	45.11	54.12	61.51	53.93	60.22
2	86	17	1	0	0	7	2	11	2		24.71	42.53	44.54	44.32	50.4	13.13	61.03	68.94	59.6	61.63
2	86	17	2	0	0	7	2	11	2		24.58	47.19	37.29	49.34	50.8	24.67	50.3	69.94	54.24	65.34
2	36	15	1	0	0	7	2	11	2		23.47	47.7	48.81	43.65	46.56	8.68	62.07	65.57	55.09	66.3
2	36	18	2	0	0	7	2	11	2		20.91	44.36	52.23	44.06	44.92	13.34	59.2	71.5	49.37	65.84
2	46	18	1	0	0	7	2	11	2		17.17	48.29	49.05	48.09	51.08	27.79	59.02	66.95	56.59	62.97
2	46	16	2	0	0	7	2	11	2		22.54	49.47	49.87	48.27	49.7	32.33	63.33	62.05	47.35	60.74
2	23	14	1	0	0	7	2	11	2		17.79	49.86	53.55	51.23	54.18	16.58	64.69	75.85	61.11	73.61
2	23	14	2	0	0	7	2	11	2		17.94	50.72	49.92	52.12	55.43	20.76	57.91	73.54	59.09	73.88
2	74	14	1	0	0	7	2	11	2		14.32	45.32	47.75	46.77	48.24	27.88	52.88	63.71	49.44	63.37
2	74	16	2	0	0	7	2	11	2		19.09	43.34	45.71	45.04	50.77	32	55.29	66.08	48.05	64.46
2	40	16	1	0	0	7	2	11	2		17.63	46.49	43.99	45.05	49.92	16.92	64.99	72.06	53.07	65.93
2	40	16	2	0	0	7	2	11	2		18.92	49.51	50.14	47.18	52.21	21.42	64.41	70.62	50.72	70.27
2	38	15	1	1	1	3	1	0	0	0	17.3	46.43	50.68	46.04	46.7	22.53	64.48	67.44	54.72	63.57	1.65	90.63	85	76.65	92	100	95	75.86	85	40	72	100	78.33	75	83.33	85	50	25
2	38	14	2	1	2	3	1	0	0	0	20.51	43.96	45.73	47.09	45.5	20.66	61.21	59.14	47.07	61.97	1.65
2	44	14	1	0	0	7	2	11	2	0.1	24.76	39.67	44.1	45.02	46.3	5.78	52.62	79.69	57.83	69	1.95
2	44	14	2	0	0	7	2	11	2	0.06	25.26	48.1	49.06	46.42	48.8	3.99	58.04	70.16	61.9	69.53	1.95
2	28	16	1	1	1	3	1	0	0	0	14.53	44.3	49.34	46.38	49.35	12.96	62.76	71.65	59.33	72.05	1.95
2	28	15	2	1	1	3	1	0	0	0	14.19	43.91	51.95	48.81	49.71	15.31	67.4	70.56	54.03	71.05	1.95
2	37	13	1	1	2	6	1	0	0	0.02	15.24	43.68	44.88	48.17	48.07	17.72	63.21	68.81	51.1	67.08	1.65	44.28	80	50	52	0	60	55.65	90	65	40	0	70	25	50	80	75	50
2	37	14	2	1	2	6	1	0	0	0	19.55	45.22	48.7	44.86	45.57	29.22	45.89	68.28	52.88	67.53	1.65
2	59	16	1	0	0	7	2	11	2	0.02	20.72	37.82	49.95	42.43	43.83	19.07	51.53	65.62	56.55	65.07	1.65
2	59	13	2	0	0	7	2	11	2	0.04	20.16	47.49	53.74	46.66	47.06	17.27	57	66.84	55.71	62.97	1.65
2	50	11	1	1	1	1	0	2	0	0	19.47	47.45	49.75	48.72	46.56	10.63	57.11	69.57	54.82	68.93	1.95	74.21	75	95	84	33.33	95	74.22	90	45	52	100	61.67	75.03	100	75	25	75
2	50	14	2	1	1	1	0	2	0	0.12	18.82	45.59	48.25	44.84	48.52	14.82	52.18	68.75	55.91	66.06	1.95
2	53	14	1	1	1	1	0	4	1	0	21.33	45.47	50.17	42.71	51.17	45.54	52.59	62.59	57.68	57.47	1.65	76.42	65	76.65	68	100	65.5	59.88	90	40	60	0	91.67	41.65	83.33	65	25	75
2	53	15	2	1	1	1	0	4	1	0	19.86	44.2	49.63	46.59	49.39	52.89	49.44	61.82	58.6	56.94	1.65
2	42	15	1	1	2	2	0	2	0	0	24.07	43.89	50.29	46.42	50.49	28.03	53.9	69.35	56.03	67.76	1.95	63.43	90	73.35	72	66.7	5	60.64	95	50	48	0	100	16.68	66.67	90	25	25
2	42	15	2	1	2	2	0	2	0	0.06	25.61	48.89	49.47	48.36	49.24	40.06	55.75	65.91	51.76	63.27	1.65
2	70	16	1	1	1	1	0	1.5	0	0	16.1	45.16	48.98	47.7	49.9	26.54	58.09	68.34	50.58	66.61	1.65	65.96	85	81.67	84	0	100	78.38	94.44	55	84	75	71.67	83.35	83.33	85	25	100
2	70	12	2	1	1	1	0	1.5	0	0.04	15.85	46.95	52.97	44.49	51.13	9.76	57.74	57.8	44.6	65.5	1.65
2	27	13	1	1	1	1	0	2	0	0.02	16.83	46.62	52.52	48.75	52.44	33.46	58.06	70.5	59.84	71.93	1.8	39.4	50	41.65	60	0	50	39.25	60	30	36	0	46.67	24.98	58.33	50	25	50
2	27	14	2	1	1	1	0	2	0	0.02	18.17	47.82	50.69	51.21	53.14	24.47	59.64	70.5	59.84	71.93	1.8
2	48	13	1	1	1	2	0	1	0	0.02	23.5	41.51	44.83	44.7	49.1	1.29	54.12	64.22	55.63	66.61		90.97	100	81.65	88	100	85	93.05	100	80	76	100	100	91.67	100	100	50	100
2	48	15	2	1	1	2	0	1	0	0.04	20.51	46.31	50.6	44.77	48.18	0.73	57.26	63.37	57.69	64.05
2	42	16	1	1	1	3	1	4.5	1		20.76	44.72	51.22	47.9	46.17
2	42	15	2	1	1	3	1	4.5	1		18.26	46.56	49.83	47.72	47
2	68	15	1	1	1	5	1	4	1		16.03	47.48	54.8	43.62	50.68
2	68	14	2	1	1	5	1	4	1		25.37	45.06	49.9	51.44	55.63
2	59	13	1	1	1	6	1	3.5	1		33.38	52.85	39.05	50.38	53.07	27.37	54.5	51.9	51.73	49.63
2	59	15	2	1	1	6	1	3.5	1		27.68	48.05	50.6	50.23	43.05	22.48	47.25	9.97	52.17	66.17
1	38	15	1	1	1	1	0	1	0		27.43	48.69	50.23	48.08	47.55	6.78	66.19	66.06	54.55	61.47
1	38	11	2	1	1	1	0	1	0		25.53	45.91	47.41	47.25	50.55	6.93	62.99	59.75	56	62.82
2	33	12	1	1	1	3	1	3	1		16.17	47.5	49.56	49.73	51.15
2	33	11	2	1	1	3	1	3	1		17.88	47.66	56.79	47.73	49.88
1	53	14	1	1	1	3	1	4.5	1		23.61	47.67	48.96	44.22	49.42	26.97	61.24	67.03	59.72	66.68
1	53	16	2	1	1	3	1	4.5	1		18.99	45.24	54.49	44.42	53.54	18.4	61.58	67.61	62.39	62.36
2	43	15	1	1	1	5	1	1	0		24.51	44.41	47.51	44.6	44.77	7.42	55.45	61.1	49.52	62.91
2	43	14	2	1	2	5	1	1	0		23.46	43.41	49.01	43.01	45.13	20.81	61.33	59.74	48.95	59.33
1	60	11	1	1	1	3	1	4	1		19.98	46.6	46.94	45.36	48.05	14.42	59.52	65.53	54.73	62.3
1	60	13	2	1	1	3	1	4	1		19.6	43.86	48	48.68	51.07	19.57	55.92	65.72	55.2	60.11
2	30	15	1	1	1	2	0	0	0	0	24.73	45.97	49.93	47.44	53.24	21.33	44.89	45.31	45.78	51.21		94.37	12.6	18	25.52	24	14.25	94.31	17	17	10.08	12	11	7.33	10	9.9	50	75
2	30	16	2	1	1	2	0	0	0	0	39.61	53.11	67.27	49.79	60.68	40.78	58.56	66.54	57.01	61.92
1	55	11	1	1	2	6	1	4	1	0.4	22.27	47.97	45.99	44.3	45.95	9.28	46.94	58.63	54.23	61.56	1.5	28.93	4.2	11.7	9.28	0	3.75	35.63	5.95	11.05	4.44	0	2.56	3.33	5	3.3	50	0
1	55	11	2	1	1	6	1	4	1	0	23.51	48.43	47.81	45.42	50.6	16.13	47.97	60.19	57.77	66.11	1.65
2	20	15	1	0	0	7	2	11	2		22.47	47.82	50.72	45.94	47.88	43.33	62.16	62.18	54.3	64.26
2	20	14	2	0	0	7	2	11	2	0.1	22.73	49.23	49.77	48.8	49.22	32.13	61.04	63.19	53.38	68.13
2	20	14	1	0	0	7	2	11	2	0	25.46	50.32	50.38	50.8	51.09	32.51	68.75	71.17	53.32	69.05
2	20	15	2	0	0	7	2	11	2	0.1	23.84	48.71	49.15	49.39	51.09	29.92	68.59	72.63	51.13	68.13
2	21	14	1	0	0	7	2	11	2	0.08	23.04	48.47	52.94	52.55	53.21	26.36	61.89	74.49	60.19	70.17
2	21	15	2	0	0	7	2	11	2	0.06	23.72	48.78	50.09	50.62	56.58	13.51	60.61	74.73	63.2	69.97
2	21	16	1	0	0	7	2	11	2	0.02	20.61	47.9	51.59	50.08	49.76	31.78	59.66	69.4	60.79	78.55
2	21	16	2	0	0	7	2	11	2	0.3	20.42	41.41	51.66	44.1	55.64	44.29	58.79	62.59	51.73	69.68
2	21	17	1	0	0	7	2	11	2	0.04	23.03	49.42	51.27	49.58	52.68	16.78	65.77	70.58	65.1	71.69
2	21	17	2	0	0	7	2	11	2	0.22	24.18	48.71	55.54	49.86	52.68	22.87	63.54	72.3	64.12	68.97
2	21	13	1	0	0	7	2	11	2	0.24	22.47	49.12	50.25	50.08	51.08	51.63	53.93	66.63	52.15	61.53
2	21	11	2	0	0	7	2	11	2	0.2	21.75	49.27	52.38	49.83	55.18	54.8	49.01	62.42	54.35	63.25
2	21	15	1	0	0	7	2	11	2	0.12	27.05	47.46	53.47	50.57	54.31	26.33	63.14	68.19	55.31	68.42
2	21	16	2	0	0	7	2	11	2	0.16	24.93	49.01	51.73	45.52	54.97	38.12	58.45	69.73	50.46	69.33
2	21	18	1	0	0	7	2	11	2	0	27.08	48.03	50.2	49.79	51.14	35.14	58.6	72.63	62.43	69.9
2	21	18	2	0	0	7	2	11	2	0	26.14	48.05	47.92	51.13	52.4	27.99	61.17	71.46	60.44	67.56
2	53	16	1	0	0	7	2	11	2	0	12.8	46.94	50.57	47.98	51.57	1.18	59.77	70.3	60.28	68.3
2	83	15	1	0	0	7	2	11	2	0	19.73	48.18	46.37	46.26	47.33
2	25	15	1	0	0	7	2	11	2		23.24	48.31	49.5	48.31	51.4	43.2	58.3	67.61	50.78	65.38
2	25	16	2	0	0	7	2	11	2		21.72	45.78	53.8	43.46	50.77	30.29	60.44	65.12	60.35	66.7
2	22	15	1	0	0	7	2	11	2		22.48	45.75	46.35	47.74	51.56	8.59	58.59	66.55	61.86	70.25
2	22	14	2	0	0	7	2	11	2		23.17	45.11	51	46.98	51.62	11.78	61.62	70.45	58.49	69.94
2	68	16	1	0	0	7	2	11	2							0.71	55.23	53.03	57.52	66.27
2	68	15	2	0	0	7	2	11	2		0.54	46.26	49.6	50.27	51.64	0.54	49.4	57.97	59.47	58.47
2	59	14	1	0	0	7	2	11	2		15.28	47.51	48.04	46.39	47.77	17.95	61.03	70.92	55.9	63.72
2	59	13	1	0	0	7	2	11	2		17.11	41.71	46.08	43.74	45.71	25.54	54.57	66.49	53.26	66.61
2	20	16	1	0	0	7	2	11	2		17.33	46.04	48.89	46.81	52.44	13.96	60.39	72.1	54.6	67.77
2	20	19	2	0	0	7	2	11	2		20.43	47.31	47.35	43.34	43.64	24.79	57.77	64.59	50.77	64.19
2	20	10	1	0	0	7	2	11	2		25.22	46.8	51.62	49.64	48.57	58.95	52.03	65.29	54.25	61.94
2	20	18	2	0	0	7	2	11	2		24.28	48.08	50.35	46.69	51.31	40.37	55.64	68.75	52.25	63.24
2	64	15	1	0	0	7	2	11	2		29.74	47.66	48.17	43.56	53.21	6.44	59.72	66.44	59.07	64.94
2	64	14	2	0	0	7	2	11	2		24.92	47.1	47.75	45.57	45.56	6.72	59.37	71.3	53.92	71.39
2	56	13	1	0	0	7	2	11	2		15.5	51.58	50.22	49.31	49.39	35.19	55.06	72.11	40.84	61.51
2	56	15	2	0	0	7	2	11	2		18.06	46.04	51.12	44.91	50.29	22.96	55.72	68.46	39.29	64.22
2	60	17	1	0	0	7	2	11	2		21.54	47.34	48.64	49.87	50.05	19.86	59.45	71.56	59.45	66.82
2	60	15	2	0	0	7	2	11	2		21.98	45.37	43.49	48.35	51.68	9.83	60.56	68.36	59.15	67.99
2	59	14	1	0	0	7	2	11	2		19.3	45.91	49.89	49.09	51.23	19.12	58.55	59.64	54.49	64.18
2	59	15	2	0	0	7	2	11	2		22.25	46.82	54.49	44.96	46.68	19.66	56.7	57.49	49.33	57.17
2	70	14	1	0	0	7	2	11	2							2.95	58.61	56.7	60.73	66.28
2	67	15	2	0	0	7	2	11	2							15.3	46.73	67.73	52.04	51.19
2	67	16	1	0	0	7	2	11	2							13.64	44.53	53.91	50.48	63.5
2	67	17	1	0	0	7	2	11	2		17.56	46.03	49.2	46.98	48.23	9.07	60.89	65.08	53.55	66.64
2	54	16	1	0	0	7	2	11	2		21.71	43.63	52.39	46.51	49.94	37.91	60.57	65.21	50.75	65.19
2	54	15	2	0	0	7	2	11	2		22.9	44.03	45.1	45.81	50.23	36.73	60.24	62.74	45.59	61.33
2	66	15	1	0	0	7	2	11	2		30.09	47.87	50.72	49.96	53.98	40.87	60.11	70.48	52.85	63.8
2	66	14	2	0	0	7	2	11	2		27.23	48.6	57.28	48.16	57.87	39.59	61.79	60.12	53.44	64.22
2	78	13	1	0	0	7	2	11	2		16.58	45.74	49.35	46.03	54.08	31.75	47.72	63.92	47.72	55.6
2	67	13	1	0	0	7	2	11	2		20.34	46.78	51.05	48.38	49.28	22.77	51.98	66.76	58.18	66.31
2	67	15	2	0	0	7	2	11	2		20.56	47.43	48.91	48.94	45.47	12.96	59.71	58.49	59.02	71.33
2	69	16	1	0	0	7	2	11	2		20.12	46.67	51	47.47	48.75	39.91	59.57	69.18	53.82	69.25
2	69	15	2	0	0	7	2	11	2		21.65	43.82	49.6	44.7	46.73	48.15	49.74	61.99	56.03	62.74
2	49	17	1	0	0	7	2	11	2		19.35	46.48	51	60.57	49.86	2.27	53.38	68.06	63.75	64.04
2	49	18	2	0	0	7	2	11	2		16.13	50.15	53.61	44.71	48.36	2.49	60.14	70.39	58.98	64.62
2	46	17	1	0	0	7	2	11	2		20.87	44.97	52.91	47.64	51.81	21.14	39.68	62.9	57	57.98
2	46	15	2	0	0	7	2	11	2		23.08	42.81	50.65	46.4	52.16	21.27	60.93	68.16	57.43	60.33
1	50	18	1	0	0	7	2	11	2		14.78	43.13	51.79	47.65	49.33	46.74	55.76	61.16	54.42	61.88
1	50	16	2	0	0	7	2	11	2		17.32	46.5	51.91	47.77	47.51	34.45	62.93	63.98	51.09	63.27
2	56	16	1	0	0	7	2	11	2		22.82	48.02	55.93	51.81	53.01	42.35	58.39	66.27	61.02	57.91
2	56	15	2	0	0	7	2	11	2		25.08	47.24	51.75	50.42	50.14	24.46	55.32	67.13	56.05	65.15
2	50	17	1	0	0	7	2	11	2		33.37	48.32	45.61	46.67	47.7
2	50	16	2	0	0	7	2	11	2		27.23	45.06	47.35	41.93	47.8
1	62	17	1	0	0	7	2	11	2		17.48	47.8	49.43	48.47	50.16	9.1	67.42	70.2	61.49	71.24
1	62	15	2	0	0	7	2	11	2		19.92	48.51	49.69	46.66	51.91	17.72	64.24	66.63	60.98	65.25
2	51	15	1	0	0	7	2	11	2		21.38	44.59	49.22	45.98	51.26	9.7	63.89	58.25	59.47	64.97
2	51	16	2	0	0	7	2	11	2		23.17	48.33	53.08	44.81	50.79	8.78	64.36	65.95	60.64	63.25
1	63	16	1	0	0	7	2	11	2		23.94	47.21	50.49	48.21	49.09	18.76	58.55	66.56	61.01	67.47
1	63	15	2	0	0	7	2	11	2		21.99	49.8	50.92	46.38	47.03	30.35	57.53	61.44	52.22	60.56
1	62	14	1	0	0	7	2	11	2		17.29	47.97	52.02	49.89	43.99	24.3	60.94	69.3	60.69	65.4
1	62	14	2	0	0	7	2	11	2		17.28	48.3	53.2	45.69	48.1	18.72	64.66	66.97	60.55	66.53
1	58	15	1	0	0	7	2	11	2		31.32	51.11	51.27	46.57	50.27	37.43	61.35	65.41	52.11	64.05
1	58	16	2	0	0	7	2	11	2		26.96	44.76	50.77	43.93	55.26	33.28	57.48	63.89	51.37	62.83
2	31	14	1	1	1	3	1	4	1	0	27.37	43.62	43.6	46.28	43.29	27.67	53.97	62.97	50.46	63.92	1.8
2	31	17	2	1	1	3	1	4	1	0	25.08	44.85	45.82	43.52	46.7	25.67	56.92	63.24	50.73	64.97	1.8
1	42	12	1	1	1	2	0	1	0	0	24.21	40.09	48.16	50.08	49.88	22.57	52.6	67.67	57.91	69.6	1.8	91.28	12.6	13.8	26.68	24	14.25	88.99	15.3	12.75	11.04	12	11	8	9	9.9	25	75
1	42	15	2	1	1	2	0	1	0	0	22.53	48.58	51.26	49.38	47.37	21.48	55.63	67.77	55.97	66.06	1.8
2	45	12	1	1	1	5	1	3.5	1	0.1	21.6	49.04	47.22	47.13	46.37	17.98	62.91	70.79	58.24	64.09	1.8
2	45	11	2	1	1	5	1	3.5	1	0.1	23.24	48.64	47.58	44.41	48.4	27.58	53.16	66.48	54.74	63.9	1.8
